# Supplementary material for: Identification of an Orally Bioavailable, Brain-Penetrant Compound with Selectivity for the Cannabinoid Type 2 Receptor
Source: Molecules. 2022 Jan 14;27(2):509. doi: 10.3390/molecules27020509 (PMC8778670; doi:10.3390/molecules27020509)
Supplement: Supplementary file 1 [file molecules-27-00509-s001.zip]

Archive with 1 entries (1 files):
- molecules-1543300-supplementary.pdf
